# Supplementary material for: Community Structure and Biodiversity of Active Microbes in the Deep South China Sea
Source: Microorganisms. 2024 Nov 15;12(11):2325. doi: 10.3390/microorganisms12112325 (PMC11596837; doi:10.3390/microorganisms12112325)
Supplement: Supplementary file 1 [file microorganisms-12-02325-s001.zip]

Archive with 1 entries (1 files):
- microorganisms-3268082-supplementary.pdf
